# Supplementary material for: Spatial compartmentalisation of bacteria in phoronid microbiomes
Source: Sci Rep. 2023 Oct 30;13:18612. doi: 10.1038/s41598-023-45652-9 (PMC10616082; doi:10.1038/s41598-023-45652-9)
Supplement: Supplementary file 1 — Supplementary Table 1. [file 41598_2023_45652_MOESM1_ESM.xlsx]

## Sheet: HOLT_Phoronid_SupplementaryTabl
# Supplementary Table 1: Alpha diversity and sequencing coverage estimates for individual Phoronid specimens.
Sample ID	Sample Type	Collection Date	Good's Coverage Estimate (%)	ASV Richness	Shannon's Diversity Index
PM1.a11s	Whole animal	July	99.55	1893	5.55
PM1.a12s	Whole animal	July	99.41	1599	5.33
PM1.a13s	Whole animal	July	99.37	1825	5.65
PM1.a14s	Whole animal	July	97.6	777	5.3
PM1.a18s	Whole animal	July	99.94	1996	5.65
PM1.a19s	Whole animal	July	99.62	2517	5.83
PM1.a20s	Whole animal	July	98.9	1564	5.5
PM1.a25s	Whole animal	July	98.99	1192	4.83
PM1.a26s	Whole animal	July	97.25	693	5.24
PM1.a27s	Whole animal	July	97.13	609	5.14
PM1.a28s	Whole animal	July	99.51	1629	5.13
PM1.a29s	Whole animal	July	99.7	2295	5.33
PM1.a2s	Whole animal	July	98.83	884	4.22
PM1.a4s	Whole animal	July	98.02	772	5.21
PM1.b8s	Whole animal	July	99.09	1874	5.79
PM2.a15s	Whole animal	August	99.34	2354	5.65
PM2.a20s	Whole animal	August	97.64	1329	5.86
PM2.a21s	Whole animal	August	99.56	3150	6.22
PM2.a22s	Whole animal	August	99.78	3216	5.78
PM2.a23s	Whole animal	August	99.72	2989	5.73
PM2.a24s	Whole animal	August	99.23	1983	5.66
PM2.a27s	Whole animal	August	99.37	2419	5.78
PM2.a28s	Whole animal	August	99.16	2152	5.51
PM2.a29s	Whole animal	August	99.3	2164	5.9
PM2.a2s	Whole animal	August	99.45	2787	6.09
PM2.a3s	Whole animal	August	94.23	857	5.78
PM2.a4s	Whole animal	August	93.66	813	5.82
PM2.a7s	Whole animal	August	99.4	2819	6.1
PM2.a8s	Whole animal	August	99.65	2674	5.25
PM2.a9s	Whole animal	August	98.89	2279	6.33
PM2.b11s	Whole animal	August	98.05	799	5.04
PM2.b12s	Whole animal	August	95.27	620	5.29
PM2.b13s	Whole animal	August	98.72	910	5.12
PM2.b1s	Whole animal	August	98.83	263	2.7
PM1.a16so	Isolated tube	July	99.8	2165	4.81
PM1.a22so	Isolated tube	July	99.82	2271	5.14
PM1.a23so	Isolated tube	July	99.9	2962	5.32
PM1.a24so	Isolated tube	July	99.83	1977	5.24
PM1.a30so	Isolated tube	July	99.96	3515	4.83
PM1.a31so	Isolated tube	July	99.92	1965	4.44
PM1.a32so	Isolated tube	July	99.35	1601	5.37
PM1.a9so	Isolated tube	July	99.49	2272	5.25
PM1.b6so	Isolated tube	July	99.86	3337	5.54
PM2.a10so	Isolated tube	August	99.13	1917	5.48
PM2.a11so	Isolated tube	August	99.7	1336	3.31
PM2.a12so	Isolated tube	August	97.47	1265	5.51
PM2.a13so	Isolated tube	August	99.52	2458	5.83
PM2.a14so	Isolated tube	August	99.57	2513	5.98
PM2.a16so	Isolated tube	August	99.82	3198	5.1
PM2.a18so	Isolated tube	August	99.75	1995	4.62
PM2.a19so	Isolated tube	August	97.62	1298	5.7
PM2.a1so	Isolated tube	August	99.92	4451	6.48
PM2.a26so	Isolated tube	August	99.73	3087	5.61
PM1.a10	Naked animal	July	98.98	397	3.31
PM1.a15	Naked animal	July	97.96	318	3.38
PM1.a16	Naked animal	July	97.86	191	3.34
PM1.a17	Naked animal	July	99.89	3211	5.46
PM1.a3	Naked animal	July	95.08	507	4.71
PM1.a31	Naked animal	July	97.51	270	3.84
PM1.a5	Naked animal	July	97.86	446	4.28
PM1.b3	Naked animal	July	97.51	539	4.36
PM2.a11	Naked animal	August	96.21	467	4.57
PM2.a12	Naked animal	August	99.12	452	4.48
PM2.a16	Naked animal	August	99.19	430	4.03
PM2.a25	Naked animal	August	97.85	444	3.73
PM2.a26	Naked animal	August	95.43	491	4.24
PM2.a6	Naked animal	August	96.75	744	4.74
PM2.b7	Naked animal	August	99.5	252	4.17
PM1.CC1	Environment	July	99.94	1215	2.95
PM1.CC2	Environment	July	99.96	1439	2.79
PM1.CC3	Environment	July	99.97	1481	2.99
PM1.CC4	Environment	July	99.96	1263	2.71
PM1.CC5	Environment	July	99.94	1021	2.61
PM2.CC1	Environment	August	99.92	656	3.3
PM2.CC2	Environment	August	99.84	353	3.26
PM2.CC3	Environment	August	99.87	415	3.25
PM2.CC4	Environment	August	99.63	243	3.33
PM2.CC5	Environment	August	99.79	270	3.16
